# Supplementary material for: High-Throughput Analysis of T-DNA Location and Structure Using Sequence Capture
Source: PLoS One. 2015 Oct 7;10(10):e0139672. doi: 10.1371/journal.pone.0139672 (PMC4596565; doi:10.1371/journal.pone.0139672)
Supplement: S1 Table — (XLSX) [file pone.0139672.s002.xlsx]

## Sheet: Sheet1
	Table S1. List of oligonucleotide probes and primers
	name	sequence	modification	note
	pPLV-RB	5'-GCGGCGAGCGGTATCAGCTCACTCAAAGGCGGTAATACGGTTATCCACAGAATCAGGGGATAACGCAGGA-3'	5'-biotinylated	shared by pPLV01 and pPLV26
	pPLV01-LB	5'-AAATATAGCGCGCAAACTAGGATAAATTATCGCGCGCGGTGTCATCTATGTTACTAGATCGGGGATAACG-3'	5'-biotinylated	in tNOS
	pPLV26-LB	5'-AAATACTTCTATCAATAAAATTTCTAATTCCTAAAACCAAAATCCAGTACTAAAATCCAGATCGATAACG-3'	5'-biotinylated	in t35S(*1)
	pCAMBIA-RB	5'-TTGCGCAGCCTGAATGGCGAATGCTAGAGCAGCTTGAGCTTGGATCAGATTGTCGTTTCCCGCCTTCAGT-3'	5'-biotinylated
	pCAMBIA-LB	5'-AATTCGGCGTTAATTCAGTACATTAAAAACGTCCGCAATGTGTTATTAAGTTGTCTAAGCGTCAATTTGT-3'	5'-biotinylated
	BJ49-RB	5'-ATCGGCGGGGGTCATAACGTGACTCCCTTAATTCTCCGCTCATGATCAGATTGTCGTTTCCCGCCTTCAG-3'	5'-biotinylated
	BJ49-LB	5'-CACCGAGCGGCGAATTCAGTACATTAAAAACGTCCGCAATGTGTTATTAAGTTGTCTAAGCGTCAATTTG-3'	5'-biotinylated
	pPLV26-LB	5'-TCTGGGGTTCGGACTCTAGCTAG-3'		PCR confirmation
	pPLV26-RB	5'-TGCATTAATGAATCGGCCAACG-3'		PCR confirmation
	Cas9_C3-F	5'-CTTCACATGGAAGAGTAATCAAGC-3'		PCR confirmation
	Cas9_C3-R	5'-TCTCATTTTCTCCATACTCGGAG-3'		PCR confirmation
	Cas9_C4-F	5'-CTCACCAACAAAAGTCAAAGAGG-3'		PCR confirmation
	Cas9_C4-R	5'-GCATCTGCAACAACCTTTAACTC-3'		PCR confirmation
	Cas9_C5-F	5'-GGTTAAATGTATCATGCTCTGAGC-3'		PCR confirmation
	Cas9_C5-R	5'-GGTTGACTTTTTGAACCCAAGTG-3'		PCR confirmation
	MeGI2-3F	5'-CCTTAACATTTGATTCCAACAGAGC-3'		PCR confirmation
	MeGI2-3R	5'-TACACAGAAAGACTTTCCCATGG-3'		PCR confirmation
	pCAMBIA3300_LB	5'-CCGTCACCGAGATTTGACTC-3'		PCR confirmation
	pCAMBIA3300_RB	5'-CGTCGTTTTACAACGTCGTGAC-3'		PCR confirmation
	FWA6_F	5'-CACAATCCAAGGTTATGGAATCTAC-3'		PCR confirmation
	FWA6_R	5'-CAGTTTTCCCAAATCCATTATCG-3'		PCR confirmation
	FWA1_F	5'-GTATATAGGTTTTGGTAACGTGAAG-3'		PCR confirmation
	FWA1_R	5'-AGATCATGGGAAAGGTTGGTG-3'		PCR confirmation
	FWA11_F	5'-CATGAGGAGTAAAGTTTCCACG-3'		PCR confirmation
	FWA11_R	5'-TCACATATATGTACATACATGTTGC-3'		PCR confirmation
	*1: The LB probe for pPLV26 was designed based on the pPLV26 sequence present in GenBank (JF909479.1). This sequence is misannotated and actually contains the NOS terminator instead of the 35S terminator near the LB (Dr Bert De Rybel, personal communication). As a consequence, this probe does not hybridize to pPLV26. Instead, the pPLV01-LB probe, located witnin the NOS terminator hybridizes to bo…
