# Supplementary material for: High-Throughput Analysis of T-DNA Location and Structure Using Sequence Capture
Source: PLoS One. 2015 Oct 7;10(10):e0139672. doi: 10.1371/journal.pone.0139672 (PMC4596565; doi:10.1371/journal.pone.0139672)
Supplement: S2 Table — (XLSX) [file pone.0139672.s003.xlsx]

## Sheet: Sheet1
	Table S2. Summary of the T-DNA capture results
	Sample name	Background	Index sequence	# read pairs	single-end mapping *1				paired-end mapping						vector backbone detected? *3
					# specific peaks	Chr: location of peak	Number of peaks	# reads map to peak	# specific peaks	Chr: location of peak	Number of peaks	Border	# junction read pairs	# read pairs on T-DNA *2
	pPLV26-Cas9_C1	Col-0	GCCAAGAC	161919	0				0					26,551 (16)	Yes
	pPLV26-Cas9_C2	Col-0	GATGAATC	154566	1	Chr5:16020540	two	138	1	Chr5:16020540	two	internal	115	20,099 (13)	Yes
	pPLV26-Cas9_C3	Col-0	GAGTTAGC	162233	1	Chr4:426720	one	2249	1	Chr4:426720	one	LB	2218	29,000 (18)	Yes
	pPLV26-Cas9_C4	Col-0	GACAGTGC	144358	1	Chr1:5050500	two	2302	1	Chr1:5050500	two	LB-LB	2267	16,783 (12)
	pPLV26-Cas9_C5	Col-0	GAACAGGC	200188	1	Chr3:1011450	two	3853	1	Chr3:1011450	two	LB-LB	3681	63,113 (32)	Yes
	pPLV26-Cas9_L10	Ler	CTAAGGTC	284585	1	Chr1:2853450	one	258	1	Chr1:2853450	one	LB	244	102,622 (36)	Yes
	pPLV26-Cas9_L11	Ler	CGGATTGC	198542	1	Chr3:4886680	one	677	1	Chr3:4886680	one	RB	640	40,194 (20)
	pPLV26-Cas9_L12	Ler	CGACACAC	201952	0				0					42,288 (21)	Yes
	pPLV26-Cas9_L16	Ler	CCTAATCC	118556	0				1	Chr1:20749520	one	LB	15	19,881 (17)
	BJ49-35S:Cas9-GR_1	Col-0	CCGACAAC	261801	3	Chr2:10241500	two	3865	3	Chr2:10241500	two	LB-LB	3616	83,845 (32)	Yes
						Chr3:8788650	one	2019		Chr3:8788650	one	LB	1917
						Chr5:25896330	two	1323		Chr5:25896330	two	LB-RB	1226
	BJ49-35S:Cas9-GR_3	Col-0	CCATCCTC	462667	3	Chr1:9092550	two	2229	3	Chr1:9092550	two	LB-LB	2002	184,826 (40)	Yes
						Chr1:10287850	one	446		Chr1:10287850	one	RB	429
						Chr5:18631400	two	1013		Chr5:18631400	two	LB-RB	498
	BJ49-35S:Cas9-GR_4	Col-0	CACCTTAC	198349	0				0					32,986 (17)	Yes
	BJ49-35S:Cas9-GR_5	Col-0	CAAGGAGC	153460	1	Chr1:5237240	one	1282	1	Chr1:5237240	one	RB	1017	16,165 (11)
	pCAMBIA3300-pFWA:HTB2-CFP_1	GFP-tailswap cenh3-1 in Col-0	ATTGGCTC	335387	0				1	Chr3:21918260	one	RB	30	172,047 (51)	*4
	pCAMBIA3300-pFWA:HTB2-CFP_6	GFP-tailswap cenh3-1 in Col-0	ATCATTCC	282346	1	Chr2:75380	two	4002	1	Chr2:75380	two	LB-LB	3416	120,212 (43)	*4
	pCAMBIA3300-pFWA:HTB2-CFP_11	GFP-tailswap cenh3-1 in Col-0	ATAGCGAC	358798	1	Chr1:2820130	one	843	1	Chr1:2820130	one	LB	795	191,293 (53)	*4
	pCAMBIA3300-pFWA:HTB2-CFP_18	GFP-tailswap cenh3-1 in Col-0	AGGCTAAC	354866	0				0					215,390 (60)	*4
	pPLV01-AtU6:gRNA_C2	Col-0	AGCCATGC	161517	0				0					6,891 (4)	Yes
	pPLV01-AtU6:gRNA_C3	Col-0	AGCACCTC	195366	1	Chr5:1457050	two	824	1	Chr5:1457050	two	RB-backbone	767	46,437 (24)	Yes
	pPLV01-AtU6:gRNA_C4	Col-0	AGATGTAC	147463	2	Chr4:10429500	one	939	2	Chr4:10429500	one	RB	907	11,877 (8)
						Chr4:6266240	one	801		Chr4:6266240	one	LB	762
	pPLV01-AtU6:gRNA_C5	Col-0	ACAGATTC	156491	1	Chr4:6910240	one	94	1	Chr4:6910240	one	RB (inward)	69	29,079 (19)	Yes
	pPLV01-AtU6:gRNA_C76	Col-0	ACACGACC	139695	0				0					12,299 (9)	Yes
	pPLV01-AtU6:gRNA_L85	Ler	AATGTTGC	170902	0				0					13,192 (8)	Yes
	pPLV26-MeGI_1-2	Col-0	AATCCGTC	148750	1	Chr1:28089550	one	1973	1	Chr1:28089550	one	LB	1855	15,978 (11)
	pPLV26-MeGI_2-1	Col-0	AAGGACAC	116221	1	Chr3:18962000	two	1388	1	Chr3:18962000	two	LB-LB	1321	11,808 (10)
	pPLV26-MeGI_2-2	Col-0	AAGAGATC	147058	1	Chr5:25174070	one	1080	1	Chr5:25174070	one	LB	976	30,877 (21)	Yes
	pPLV26-MeGI_2-3	Col-0	AACTCACC	160668	1	Chr5:5479960	two	3827	1	Chr5:5479960	two	LB-RB	3647	32,959 (21)
	pPLV26-MeGI_2-4	Col-0	TTCACGCA	112532	2	Chr4:18510800	one	706	2	Chr4:18510800	one	LB	659	10,828 (10)	Yes
						Chr5:25302080	one	655		Chr5:25302080	one	LB	596
	pPLV26-MeGI_2-6	Col-0	TGGTGGTA	124471	1	Chr5:22992960	one	595	1	Chr5:22992960	one	LB	545	3,586 (3)
	total			5815707	26		one: 15 two: 11		28		one: 17 two: 11		36014	1,603,106 (28)
	*1 junctions highlighted in grey were identified by mapping of 50 bases of reads
	*2 Number of read pairs that map to T-DNA plasmid sequence or to the junction between a chromosome and T-DNA plasmid sequence. Percentages of such reads within all read pairs are in parenthesis.
	*3 "Yes" indicates that sequenced reads mapping to the T-DNA vectorbackbone (outside of T-DNA region) were identified.
	*4 Vector backbone sequences were detected in all of the pCAMBIA3300-pFWA:HTB2-CFP lines. These lines are in the GFP-tailswap background (REF), which was also constructed using the pCAMBIA vector. It is therefore not known whether the backbone sequences detected originate from the original GFP-tailswap insertions and if they are novel.
