# Supplementary material for: High-Throughput Analysis of T-DNA Location and Structure Using Sequence Capture
Source: PLoS One. 2015 Oct 7;10(10):e0139672. doi: 10.1371/journal.pone.0139672 (PMC4596565; doi:10.1371/journal.pone.0139672)
Supplement: S3 Table — (XLSX) [file pone.0139672.s004.xlsx]

## Sheet: Sheet1
	Table S3. Cost of capture libraries production and sequencing.
		Manufacturer	Product	Catalog number	Price per package(*1)	Samples per package	Price per sample
	DNA extraction	Geneaid	Genomic DNA Mini Kit for Plant	GP100	198	100	1.98
	DNA fragmentation	NEB	dsDNA Fragmentase	M0348L	392	500	0.78
	Library preparation (*4)	KAPA Biosystems	HTP Library Preparation Kit Illumina platforms	KK8234	3024	96	31.5
	Clean-up and size selection	Beckman-Coulter	AMPure XP magnetic beads	A63881	1140	234	4.87
	Hybridization and wash	Roche-NimbleGen	SeqCap Hybridization and Wash Kits	5634261001	124	24 x 30 = 720(*2)	0.17
	Sequence	Illumina	HiSeq 2000 Paired-end 100(*5)		~2500/1 lane	50 x 30 = 1500(*3)	1.67
	total(*6)						40.97
	*1 The catalog price in the US market in US dollars.
	*2 When 30 samples are pooled in one reaction.
	*3 When the pool of 30 samples uses approximately 2% of a HighSeq sequencing lane
	*4 Because this library preparation step costs the most, performing this step in half-scale could lower the total cost.
	*5 From our analysis paired-end 50 can also be used, which costs less than paired-end 100.
	*6 Biotinylated oligonucleotide probes and indexed adaptor oligonucleotides are not added, because the price per sample varies depending on how many samples are analyzed.
	Overall, if many (>100) samples are analyzed, the price of oligonucleotides per sample is negligible compared to the total cost.
