# Supplementary material for: High-Throughput Analysis of T-DNA Location and Structure Using Sequence Capture
Source: PLoS One. 2015 Oct 7;10(10):e0139672. doi: 10.1371/journal.pone.0139672 (PMC4596565; doi:10.1371/journal.pone.0139672)
Supplement: S1 Text — (TXT) [file pone.0139672.s005.txt]

_______________________________________________program
#! /usr/bin/env python

import os, sys, math
from optparse import OptionParser

#Comai Lab, Ucdavis Genome Center - 2014
# This work is the property of UC Davis Genome Center - Comai Lab

# Use at your own risk. 
# We cannot provide support.
# All information obtained/inferred with this script is without any 
# implied warranty of fitness for any purpose or use whatsoever. 
#------------------------------------------------------------------------------


usage = ""
parser = OptionParser(usage=usage)
parser.add_option("-i", "--mininsert", dest="minsert", type = "str", default='1000', help="Minimum insert beween two positions in the search sequence")
parser.add_option("-s", "--junction-seq", dest="seq",  type = "str", default='', help="sequence for junction search, must be a ref sequence name")
parser.add_option("--samtools", "-p", dest="pathSAM",  type = "str", default='/share/apps/samtools/', help="File path to Samtools")
parser.add_option("--program", "-P", dest="pathProgram",  type = "str", default='./', help="File path to scripts")
parser.add_option("-b", "--bams", dest="bam", action="store_true", default = False, help="Created sorted.bam filss and .bai files")


(opt, args) = parser.parse_args()

if opt.seq == '':
   parser.error("Please check your command line paramters with -h or --help")


#read in list of sam files, must be in current directory and end in "_aln.sam"
li = os.listdir(os.getcwd())
todo = filter(lambda x: x[0] != 'u' and x[-4:] == '.sam', li)

for filename in todo:
   newname = 'junct-'+filename.replace('_aln','')
   usename = newname.split('.')[0]
   print(opt.pathProgram+"sam-junction-search-GEN.py -f "+filename+" -o "+newname+" -i "+opt.minsert+" -s "+opt.seq)
   os.system(opt.pathProgram+"sam-junction-search-GEN.py -f "+filename+" -o "+newname+" -i "+opt.minsert+" -s "+opt.seq)
   if opt.bam == True:
      print(opt.pathSAM+"samtools view -bS "+usename+".sam > "+usename+".bam")
      os.system(opt.pathSAM+"samtools view -bS "+usename+".sam > "+usename+".bam")
      print(opt.pathSAM+"samtools sort "+usename+".bam"+" "+usename+".sorted")
      os.system(opt.pathSAM+"samtools sort "+usename+".bam"+" "+usename+".sorted")
      print("rm -f "+usename+".bam")
      os.system("rm -f "+usename+".bam")
      print(opt.pathSAM+"samtools index "+usename+".sorted.bam")
      os.system(opt.pathSAM+"samtools index "+usename+".sorted.bam") 


_______________________________________________program
#! /usr/bin/env python

import os, sys, math, time
from optparse import OptionParser

#Comai Lab, Ucdavis Genome Center - 2014
# This work is the property of UC Davis Genome Center - Comai Lab

# Use at your own risk. 
# We cannot provide support.
# All information obtained/inferred with this script is without any 
# implied warranty of fitness for any purpose or use whatsoever. 
#------------------------------------------------------------------------------

usage = "\n\n%prog"
parser = OptionParser(usage=usage)
parser.add_option("-o", "--out", dest="o", help="Output bin file.")
parser.add_option("-b", "--binsize", dest="binsize", type = "int", default=1000, help="Bin size")
parser.add_option("-B", "--binsize2", dest="binsize2", type = "int", default=1000, help="Bin size for non junction seq")
parser.add_option("-m", "--min_alternate", dest="malternate", type = "float", default=0.00001, help="Min weight of read pair, i.e. .25 means if there were 4 possible matches")
parser.add_option("-s", "--junction-seq", dest="seq",  type = "str", default='', help="sequence for junction search, must be a ref sequence name")


(opt, args) = parser.parse_args()

#read in list of sam files, must be in current directory and end in "_aln.sam"
li = os.listdir(os.getcwd())
todo = filter(lambda x: x.endswith('.sam') and x.startswith("junct") , li)

f = open(todo[0])

#read sam header of chrom/genes to use
sizes = {}
data = {}
while 1:
   x = f.readline()
   if x[0] != '@':
      break
   if x[:3] == "@SQ":
      temp = (x[:-1].replace('SN:','').replace('LN:','').split('\t')[1:])
      sizes[temp[0]]=int(temp[1])

#setup dictionary frame
#refseq pos mod -> remained -> name of match -> mod bin -> remainer
trys = []
for pos in range(1,sizes[opt.seq]+1):
   key1 = pos/opt.binsize
   data[key1] = {}


liblist = []
globalcount = {}

for file in todo:
   f = open(file)
   print file
   libname = file.split('.')[0].replace('_aln','').replace('junct-','')
   liblist.append(libname)
   globalcount[libname] = 0
   key6 = libname
   while 1:
      l1 = f.readline()
      if l1 == '':
         break
      if l1[0] == '@':
         continue
      l2 = f.readline()
      x1 = l1[:-1].split('\t')
      x2 = l2[:-1].split('\t')
      
      if x1[2] == opt.seq:
         main = x1[:]
         match = x2[:]
      else:
         main = x2[:]
         match = x1[:]
      score = 1/float((main[0].split('_')[1]))
      if score < opt.malternate:
         continue
      key1 = int(main[3])/opt.binsize
      #key2 = int(main[3])%opt.binsize
      key3 = match[2]
      key4 = int(match[3])/opt.binsize2
      #key5 = int(match[3])%opt.binsize

      try:
         data[key1][key3][key4][key6] += score
      except:
         if key3 not in data[key1]:
            data[key1][key3] = {}
         if key4 not in data[key1][key3]:
            data[key1][key3][key4] = {}
         if key6 not in data[key1][key3][key4]:
            data[key1][key3][key4][key6] = score

o = open(opt.o, 'w')

h1 = ["JunctSeq", "BinStart", "MatchSeq", "MatchBin"]
h1 += liblist
o.write('\t'.join(h1)+'\n')
for key1 in data.keys():
   index2 = data[key1].keys()
   index2.sort()
   for key3 in index2:
      index3 = data[key1][key3].keys()
      index3.sort()
      for key4 in index3:
         line = [opt.seq, str(key1*opt.binsize), key3, str(key4*opt.binsize2)]
         for lib in liblist:
            try:
               line.append(str(round(data[key1][key3][key4][lib], 3)))
            except:
               line.append('.')
               
         o.write('\t'.join(line)+'\n')
         
o.close()
         
      
        
      
      
      
      
      
      
      
      
      
      
_______________________________________________program
#! /usr/bin/env python

import os, sys, math
from optparse import OptionParser

#Comai Lab, Ucdavis Genome Center - 2014
# This work is the property of UC Davis Genome Center - Comai Lab

# Use at your own risk. 
# We cannot provide support.
# All information obtained/inferred with this script is without any 
# implied warranty of fitness for any purpose or use whatsoever. 
#------------------------------------------------------------------------------


usage = ""
parser = OptionParser(usage=usage)
parser.add_option("-f", "--file", dest="file", help="Input .sam file.")
parser.add_option("-o", "--output_file", dest="dest", help="Output file name.")
parser.add_option("-i", "--mininsert", dest="minsert", type = "int", default=1000, help="Minimum insert beween two positions in the search sequence")
parser.add_option("-s", "--junction-seq", dest="seq",  type = "str", default='', help="sequence for junction search, must be a ref sequence name")

(opt, args) = parser.parse_args()

try:
   f = open(opt.file)
   o = open(opt.dest, 'w')
except:
   parser.error("Please check your command line paramters with -h or --help")
  
valid = ['16', '0']   


def strtolen(s1):   
   ns = ''
   ls = []
   for c in s1:
      if c.isdigit() == False:
         ns+='.'
         ls.append(c)
      else:
         ns+=c
   ns = ns.split('.')
   ns.remove('')  
   ns = map(lambda x: int(x), ns)
   #print ns, ls
   leng = 0
   for i in range(len(ns)):
      if ls[i] == 'S' or ls[i] == 'D':
         leng -= 0
      else:
         leng += ns[i]
   return leng

def fixseq(ch1, s1, q1):
   ns = ''
   ls = []
   seq = s1[:]
   qual = q1[:]
   for c in ch1:
      if c.isdigit() == False:
         ns+='.'
         ls.append(c)
      else:
         ns+=c
   
   ns = ns.split('.')
   ns.remove('')  
   ns = map(lambda x: int(x), ns)
   fl = zip(ls, ns)
   
   if fl[0][0] == 'S':
      seq = seq[fl[0][1]:]
      qual = qual[fl[0][1]:]
   
   
   if fl[-1][0] == 'S':
      seq = seq[:-fl[-1][1]]
      qual = qual[:-fl[-1][1]]
   
   return seq, qual
   
   


while True:
   l = f.readline()
   if l == '':
      break
   if l[0] == '@':
      o.write(l)
      continue
   l2 = f.readline()
   x1 = l[:-1].split('\t')
   #x1[0] = x1[0]+'/1'
   x2 = l2[:-1].split('\t')
   #x2[0] = x2[0]+'/2'
   if x1[1] not in valid or x2[1] not in valid:
      continue
   if opt.seq not in l and opt.seq not in l2:
      continue
      
      
   c1 = x1[-1].count(';')+1
   c2 = x2[-1].count(';')+1
   tc = c1 * c2
      
   one = []
   one.append(l)
   if opt.seq in x1[-1]:
      aline = x1[-1][5:].split(';')
      for alt in aline:
         val = alt.split(',')
         if val[0] != opt.seq:
            continue
         if 'S' in val[2]:
            break
         #print x1
         nx1 = x1[:]
         nx1[2] = val[0]
         if int(val[1]) < 0:
            nx1[1] = '16'
         else:
            nx1[1] = '0'
         nx1[3] = val[1][1:]
         nx1[5] = val[2]       
         nx1[-1] = nx1[-1].replace(alt+';','')         
         if nx1[-1] == 'XA:Z:':
            nx1 = nx1[:-1]
         if 'XC:i:' in l and 'S' not in val[2]:
            nx1 = nx1[:11]+nx1[12:]
         if len(x1[9]) !=  strtolen(val[2]):       
            nx1[9], nx1[10] = fixseq(x1[5], x1[9], x1[10])  
         nx1[12] = "NM:i:"+val[3]

         if 'S' not in val[2]:
            one.append('\t'.join(nx1)+'\n')             
   
   two = []
   two.append(l2)
   if opt.seq != x2[2] and opt.seq in l2:
      aline = x2[-1][5:].split(';')
      for alt in aline:
         val = alt.split(',')
         if val[0] != opt.seq:
            continue
         if 'S' in val[2]:
            break
         #print x2
         nx2 = x2[:]
         nx2[2] = val[0]
         if int(val[1]) < 0:
            nx2[1] = '16'
         else:
            nx2[1] = '0'
         nx2[3] = val[1][1:]
         nx2[5] = val[2]
         nx2[-1] = nx2[-1].replace(alt+';','')
         if nx2[-1] == 'XA:Z:':
            nx2 = nx2[:-1]
         if 'XC:i:' in l2 and 'S' not in val[2]:
            nx2 = nx2[:11]+nx2[12:]
         if len(x2[9]) !=  strtolen(val[2]):       
            nx2[9], nx2[10] = fixseq(x2[5], x2[9], x2[10])               
         nx2[12] = "NM:i:"+val[3]
         if 'S' not in val[2]:
            two.append('\t'.join(nx2)+'\n')             

   #print one, two
   count = 1  
   for line1 in one:    
      for line2 in two:
         y1 = line1.split('\t')
         y1[0] = y1[0] + '_'+str(tc)
         y1[0] = y1[0] +'_'+str(count)
         y1[0] = y1[0] +'/1'
         oline1 = '\t'.join(y1)
         
         y2 = line2.split('\t')
         y2[0] = y2[0] + '_'+str(tc)
         y2[0] = y2[0] +'_'+str(count)
         y2[0] = y2[0] +'/2'
         oline2 = '\t'.join(y2)
         
         if y1[2] != opt.seq and y2[2] != opt.seq:
            pass
         elif y1[2] == opt.seq and y2[2] == opt.seq:
            if abs(int(y1[3]) - int(y2[3])) >= opt.minsert:
               o.write(oline1+oline2)
               count +=1
         else:
            o.write(oline1+oline2)
            count +=1
      
f.close()
o.close()
